# Supplementary material for: Learned valuation during forage decision-making in cuttlefish
Source: R Soc Open Sci. 2020 Dec 16;7(12):201602. doi: 10.1098/rsos.201602 (PMC7813266; doi:10.1098/rsos.201602)
Supplement: Data file [file rsos201602supp1.xlsx]

## Sheet: 工作表1
A				B				C				D
	Quantity of choice				Quantity of choice				Quantity of choice				Quantity of choice
Animal	1 shrimp	2 shrimps		Animal	1 shrimp	2 shrimps		Animal	1 shrimp	2 shrimps		Animal	1 shrimp	2 shrimps
1	5	13		27	11	7		27	8	10		16	1	5
2	5	13		28	11	7		28	11	7		18	0	6
3	3	15		29	14	4		29	14	4		20	1	5
4	2	16		35	15	3		35	9	9		21	0	6
5	3	15		37	15	3		37	8	10		22	0	6
6	2	16		40	11	7		40	10	8		25	0	6
7	1	17		41	10	8		41	13	5		28	1	5
8	0	18		42	11	7		42	7	11		36	3	3
9	1	17		43	14	4		43	11	7		38	1	5
10	3	15		44	6	12		44	10	8		39	0	6
11	0	18		45	8	10		45	8	13
12	2	16		46	11	7		46	13	5
13	4	14		47	11	7		47	13	5
14	3	15		48	8	10
15	3	15		49	12	6
16	2	16		50	11	7
17	6	12		51	14	4
18	5	13		52	11	7
19	4	14		53	9	9
20	4	14		54	10	8
21	5	13		55	14	4
22	3	15
23	9	9
24	5	13
25	2	16
26	4	14
27	1	17
28	2	16
29	1	17
30	3	15
31	2	16
32	1	17
33	1	17
34	0	18
35	0	18
36	3	15
37	6	12
38	3	15
39	5	13
